# Supplementary material for: Evolutionary Insights into Taste Perception of the Invasive Pest Drosophila suzukii
Source: G3 (Bethesda). 2016 Oct 19;6(12):4185–96. doi: 10.1534/g3.116.036467 (PMC5144986; doi:10.1534/g3.116.036467)
Supplement: Supplemental Material [file supp_g3.116.036467_TableS1.xls]

## Sheet: Foglio1
Table S1. List of GRs and dIRs identified in D. biarmipes and D. suzukii genomes
Gene	Organism	Scaffold location (WGS project AFFD02)	Lenght AA	introns		Gene	Organism	Scaffold location ITA (WGS project CAKG01)	Scaffold location US (WGS project AWUT01)	Lenght AA	introns
DbGr2a	D. biarmipes	AFFD02005980	413	3		DsGr2a	D. suzukii	CAKG01008898	AWUT01002186	416	3
DbGr5a	D. biarmipes	AFFD02006434	449	6		DsGr5a	D. suzukii	CAKG01031182	AWUT01001745	449	6
DbGr8a	D. biarmipes	AFFD02005985	385	3		DsGr8a	D. suzukii	CAKG01003994	AWUT01002014	385	3
DbGr9a	D. biarmipes	AFFD02006813	341	2		DsGr9a	D. suzukii	CAKG01016218	AWUT01001922	341	2
DbGr10a	D. biarmipes	AFFD02005968	407	1		DsGr10a	D. suzukii	CAKG01028688	AWUT01002386	407	1
DbGr10b	D. biarmipes	AFFD02005968	383	2		DsGr10b	D. suzukii	CAKG01036836(i)	AWUT01002386	376	2
DbGr21a	D. biarmipes	AFFD02006991	447	3		DsGr21a	D. suzukii	CAKG01037058(i)	AWUT01000004	447	3
DbGr22a	D. biarmipes	AFFD02006815	404	1		DsGr22a	D. suzukii	CAKG01013764	AWUT01000289	394	1
DbGr22b	D. biarmipes	AFFD02006815	381	1		DsGr22b	D. suzukii	CAKG01013764(i), CAKG01021771(i), CAKG01013765(i)	AWUT01000289	385	1
DbGr22c	D. biarmipes	AFFD02006815	380	1		DsGr22c	D. suzukii	CAKG01013764	AWUT01000289	376	1
DbGr22e	D. biarmipes	AFFD02006815	389	1		DsGr22e	D. suzukii	CAKG01035516	AWUT01000287	389	1
DbGr22f	D. biarmipes	AFFD02006818	363	1		DsGr22f	D. suzukii	CAKG01001233	AWUT01000287	383	1
DbGr23aB	D. biarmipes	AFFD02006819	374	2		DsGr23aB	D. suzukii	CAKG01028500	AWUT01000211	374	2
DbGr23aC	D. biarmipes	AFFD02006819	370	2		DsGr23aC	D. suzukii	CAKG01028500	AWUT01000211	370	2
DbGr28a	D. biarmipes	AFFD02007522	450	2		DsGr28a	D. suzukii	CAKG01053123(i), CAKG01058525(i)	AWUT01000648	451	2
DbGr28bA	D. biarmipes	AFFD02007522	452	2		DsGr28bA	D. suzukii	CAKG01020801(i)	AWUT01000648(i), AWUT01000649(i)	452	2
DbGr28bB	D. biarmipes	AFFD02007522	443	2		DsGr28bB	D. suzukii	CAKG01042691(i)	AWUT01000648(i), AWUT01000649(i)	443	2
DbGr28bC	D. biarmipes	AFFD02007522	471	2		DsGr28bC	D. suzukii		AWUT01000648(i), AWUT01000649(i)	470	2
DbGr28bD	D. biarmipes	AFFD02007522	440	2		DsGr28bD	D. suzukii	CAKG01006695(i)	AWUT01000648	440	2
DbGr28bE	D. biarmipes	AFFD02007522	447	2		DsGr28bE	D. suzukii		AWUT01000648	447	2
DbGr32a	D. biarmipes	AFFD02007423	463	1		DsGr32a	D. suzukii	CAKG01048440	AWUT01000383	463	1
DbGr33a	D. biarmipes	AFFD02007515	471	4		DsGr33a	D. suzukii		AWUT01000804	473	4
DbGr36a1	D. biarmipes	AFFD02007520	391	2		DsGr36a1	D. suzukii	CAKG01054870, CAKG01053897(i)	AWUT01000454	391	2
DbGr36a2	D. biarmipes	AFFD02007520	390	2		DsGr36a2	D. suzukii	CAKG01054870, CAKG01017177(i), CAKG01026100(i)	AWUT01000454	390	2
DbGr36a3	D. biarmipes	AFFD02007520	391	2		-
DbGr36b1	D. biarmipes	AFFD02007520	391	2		DsGr36b1	D. suzukii	CAKG01004558	AWUT01000454	391	2
DbGr36b2	D. biarmipes	AFFD02007426	391	2		DsGr36b2	D. suzukii	CAKG01054869, CAKG01053375(i)	AWUT01000454	391	2
DbGr36b3	D. biarmipes	AFFD02007520	396	2		-
DbGr36c	D. biarmipes	AFFD02007520	393	2		DsGr36c	D. suzukii	CAKG01004558	AWUT01000454	397	2
DbGr39aA	D. biarmipes	AFFD02007519	371	3		DsGr39aA	D. suzukii	CAKG01042417, CAKG01013452	AWUT01000576	371	3
DbGr39aB	D. biarmipes	AFFD02007519	372	3		DsGr39aB	D. suzukii	CAKG01042417(i), CAKG01013452(i), CAKG01007212(i)	AWUT01000576	369	3
DbGr39aC	D. biarmipes	AFFD02007519	381	3		DsGr39aC	D. suzukii	CAKG01042417(i), CAKG01013452(i)	AWUT01000576	382	3
DbGr39aD	D. biarmipes	AFFD02007519	381	3		DsGr39aD	D. suzukii	CAKG01042417, CAKG01042417(i), CAKG01013452(i)	AWUT01000576	381	3
DbGr39b	D. biarmipes	AFFD02007519	368	2		DsGr39b	D. suzukii	CAKG01028243(i)	AWUT01000577	369	2
DbGr43a	D. biarmipes	AFFD02007088, AFFD02005023(i)	427	8		DsGr43a	D. suzukii	CAKG01036746(i), CAKG01025101(i), CAKG01018300(i), CAKG01010149(i)	AWUT01002575	427	8
DbGr47a	D. biarmipes	AFFD02005945	361	1		DsGr47a	D. suzukii		AWUT01001081	361	1
DbGr47b	D. biarmipes	AFFD02005949	414	2		DsGr47b	D. suzukii	CAKG01014120(i) , CAKG01045987(i)	AWUT01001038	416	2
DbGr57a	D. biarmipes	AFFD02005947	420	1		DsGr57a	D. suzukii	CAKG01019740(i), CAKG01024902(i)	AWUT01001041	421	1
DbGr58a	D. biarmipes	AFFD02005952	395	1		DsGr58a	D. suzukii	CAKG01039400(i)	AWUT01001270	395	1
DbGr58b	D. biarmipes	AFFD02005952	407	1		DsGr58b	D. suzukii	CAKG01039400	AWUT01001270	389	1
DbGr58c	D. biarmipes	AFFD02005952	412	1		DsGr58c	D. suzukii	CAKG01039400	AWUT01001270, AWUT1000379(i)	412	1
DbGr59a1	D. biarmipes	AFFD02005951	365	1		DsGr59a1	D. suzukii	CAKG01032785, CAKG01032068(i)	AWUT01001254	366	1
DbGr59a2	D. biarmipes	AFFD02005951	358	1		DsGr59a2	D. suzukii	CAKG01032785	AWUT01001254	359	1
DbGr59a3	D. biarmipes	AFFD02005951	368	1		DsGr59a3	D. suzukii	CAKG01032068	AWUT01001254	368	1
-						DsGr59a4	D. suzukii	CAKG01032068(i)	AWUT01001254	371	1
DbGr59b	D. biarmipes	AFFD02005951	364	1		DsGr59b	D. suzukii	CAKG01003976	AWUT01001254	364	1
DbGr59c	D. biarmipes	AFFD02005951	395	1		DsGr59c	D. suzukii	CAKG01034895, CAKG01031499, CAKG01044740(i)	AWUT01001254	396	1
DbGr59d1	D. biarmipes	AFFD02005951	390	1		DsGr59d1	D. suzukii	CAKG01034894	AWUT01001254(i), AWUT01019004(i)	390	1
DbGr59d2	D. biarmipes	AFFD02005951	389	1		DsGr59d2	D. suzukii	CAKG01057002, CAKG01036586(i)	AWUT01001254(i), AWUT01018835(i)	390	1
DbGr59d3	D. biarmipes	AFFD02005951	390	1		DsGr59d3	D. suzukii	CAKG01034893, CAKG01034895(i), CAKG01031499(i)	AWUT01001254	390	1
DbGr59d4	D. biarmipes	AFFD02005951	395	1		DsGr59d4	D. suzukii	CAKG01057002, CAKG01036586	AWUT01001254, AWUT01018835(i)	391	1
DbGr59d5	D. biarmipes	AFFD02005951	388	1		DsGr59d5	D. suzukii	CAKG01034893(i), CAKG01034894(i)	AWUT01001254(i), AWUT01019004(i)	388	1
DbGr59d6	D. biarmipes	AFFD02005951	388	1		-
(DbGr59d7)	D. biarmipes	AFFD02007607				DsGr59d7.1	D. suzukii	CAKG01019132, CAKG01020080, CAKG01033248(i), CAKG01026916(i)	AWUT01004988	390	1
-						DsGr59d7.2	D. suzukii		AWUT01004988	390	1
DbGr59d8.1	D. biarmipes	AFFD02005584	387	1		DsGr59d8.1	D. suzukii	CAKG01049981(i), CAKG01049980(i)	AWUT01001199	388	1
DbGr59d8.2	D. biarmipes	AFFD02005584	385	1		DsGr59d8.2	D. suzukii		AWUT01001199	388	1
DbGr59d8.3	D. biarmipes	AFFD02005584	392	1		DsGr59d8.3	D. suzukii		AWUT01001199	381	1
(DbGr59d8.4)	D. biarmipes	AFFD02005584				-
DbGr59e	D. biarmipes	AFFD02005950	399	2		DsGr59e	D. suzukii	CAKG01011799	AWUT01001143	400	2
DbGr59f	D. biarmipes	AFFD02005950	408	3		DsGr59f	D. suzukii	CAKG01011799(i)	AWUT01001143	408	3
DbGr61a	D. biarmipes	AFFD02004769	436	7		DsGr61a	D. suzukii	CAKG01060459	AWUT01001718	436	7
DbGr63a	D. biarmipes	AFFD02007541	489	2		DsGr63a	D. suzukii	CAKG01006757	AWUT01004571(i), AWUT01017286(i)	489	2
DbGr64a	D. biarmipes	AFFD02007543	456	6		DsGr64a	D. suzukii	CAKG01001276	AWUT01004584, AWUT01004580(i), AWUT01022933(i)	456	6
DbGr64b	D. biarmipes	AFFD02007543	368	6		DsGr64b	D. suzukii	CAKG01001276(i), CAKG01000539(i)	AWUT01004584(i), AWUT01023190(i)	406	6
DbGr64c	D. biarmipes	AFFD02007543	419	4		DsGr64c	D. suzukii	CAKG01000539	AWUT01018335	419	4
DbGr64d	D. biarmipes	AFFD02007543	417	4		DsGr64d	D. suzukii	CAKG01000539	AWUT01004585(i), AWUT01018335(i)	417	4
DbGr64e	D. biarmipes	AFFD02007543	460	8		DsGr64e	D. suzukii	CAKG01000539	AWUT01004585	460	8
DbGr64f	D. biarmipes	AFFD02007543	469	6		DsGr64f	D. suzukii	CAKG01000539	AWUT01004585(i), AWUT01004586(i)	469	6
DbGr66a	D. biarmipes	AFFD02007566	528	1		DsGr66a	D. suzukii	CAKG01035668, CAKG01035667, CAKG01033444, CAKG01014058	AWUT01001317	528	1
DbGr68a	D. biarmipes	AFFD02007197	389	0		DsGr68a	D. suzukii	CAKG01059116	AWUT01010444	389	0
DbGr77a	D. biarmipes	AFFD02006841	425	1		DsGr77a	D. suzukii	CAKG01031528	AWUT01001652	425	1
DbGr85a1	D. biarmipes	AFFD02007396	380	1		DsGr85a1	D. suzukii	CAKG01001282	AWUT01017441, AWUT01004714(i), AWUT01004716(i)	381	1
DbGr85a2	D. biarmipes	AFFD02007395	375	2		DsGr85a2	D. suzukii	CAKG01060778	AWUT01012681, AWUT01012937	375	2
DbGr89a	D. biarmipes	AFFD02002609	359	1		DsGr89a	D. suzukii	CAKG01013039	AWUT01008488(i), AWUT01023345(i), AWUT01024066(i)	359	1
DbGr92a	D. biarmipes	AFFD02007385	388	1		DsGr92a	D. suzukii	CAKG01000297	AWUT01011925	392	1
DbGr93a	D. biarmipes	AFFD02007400	425	1		DsGr93a	D. suzukii	CAKG01000178	AWUT01013614, AWUT01009808, AWUT01009807	425	1
(DbGr93b)	D. biarmipes	AFFD02007400				DsGr93b	D. suzukii	CAKG01060672	AWUT01009806, AWUT01013611(i)	387	1
DbGr93c	D. biarmipes	AFFD02007400	397	1		DsGr93c	D. suzukii	CAKG01060672	AWUT01009806	397	1
DbGr93d1	D. biarmipes	AFFD02007400	376	1		DsGr93d1	D. suzukii	CAKG01060672	AWUT01009806, AWUT01009805(i)	376	1
DbGr93d2	D. biarmipes	AFFD02007400	386	1		DsGr93d2	D. suzukii	CAKG01060672	AWUT01009806, AWUT01009805	383	1
DbGr93d3	D. biarmipes	AFFD02007400	383	1		DsGr93d3	D. suzukii	CAKG01060672	AWUT01009805(i), AWUT01023682(i)	382	1
DbGr93N	D. biarmipes	AFFD02007385	385	1		DsGr93N	D. suzukii	CAKG01001537	AWUT01010150, AWUT01011925, AWUT01007005	385	1
DbGr94a	D. biarmipes	AFFD02007398	404	0		DsGr94a	D. suzukii	CAKG01061413	AWUT01007636	404	0
DbGr97a	D. biarmipes	AFFD02006545	425	1		DsGr97a	D. suzukii	CAKG01016854	AWUT01006454	425	1
DbGr98a	D. biarmipes	AFFD02006464	388	2		DsGr98a	D. suzukii	CAKG01050285	AWUT01013509, AWUT01012846(i), AWUT01019563(i)	388	2
DbGr98b1	D. biarmipes	AFFD02006464	405	3		DsGr98b	D. suzukii	CAKG01001497	AWUT01013507(i), AWUT01007563, AWUT01007562, AWUT01007564(i)	406	3
DbGr98b2	D. biarmipes	AFFD02007834	403	3		-
-						DsGr98c	D. suzukii	CAKG01001497	AWUT01007565(i), AWUT01023221(i)	410	3
DbGr98d	D. biarmipes	AFFD02006464	411	3		DsGr98d	D. suzukii	CAKG01001497	AWUT01013507, AWUT01007566	412	3
DbIr7a	D. biarmipes	AFFD02005896	615	0		DsIr7a	D. suzukii	CAKG01059872	AWUT01003980	615	0
DbIr7b	D. biarmipes	AFFD02006001	649	1		DsIr7b	D. suzukii	CAKG01003177	AWUT01003998(i), AWUT01003999(i)	652	1
DbIr7c	D. biarmipes	AFFD02006001	625	1		DsIr7c	D. suzukii	CAKG01002770	AWUT01004000	625	1
DbIr7d	D. biarmipes	AFFD02006001	595	1		DsIr7d	D. suzukii	CAKG01003550	AWUT01004001	595	1
DbIr7e	D. biarmipes	AFFD02006001	606	1		DsIr7e	D. suzukii	CAKG01003208	AWUT01004001	604	1
DbIr7f	D. biarmipes	AFFD02006001	627	2		DsIr7f	D. suzukii	CAKG01003208(i), CAKG01060168(i)	AWUT01004001	626	2
DbIr7g	D. biarmipes	AFFD02006001	575	3		DsIr7g	D. suzukii	CAKG01060432(i), CAKG01019576(i)	AWUT01004001	575	3
DbIr10a	D. biarmipes	AFFD02005338	615	1		DsIr10a	D. suzukii	CAKG01044385(i), CAKG01016363(i)	AWUT01003837	611	1
DbIr11a	D. biarmipes	AFFD02006462	637	2		DsIr11a	D. suzukii	CAKG01043563(i), CAKG01015705(i)	AWUT01003507	642	2
DbIr20a	D. biarmipes	AFFD02007601	559	0		DsIr20a	D. suzukii	CAKG01059869	AWUT01005253	559	0
DbIr47a1	D. biarmipes	AFFD02005945	593	0		DsIr47a1	D. suzukii	CAKG01028531(i), CAKG01018614(i), CAKG01022638(i)	AWUT01001081	596	0
DbIr47a2	D. biarmipes	AFFD02005945	590	0		DsIr47a2	D. suzukii	CAKG01012021(i), CAKG01022638(i)	AWUT01001081	594	0
DbIr48a	D. biarmipes	AFFD02007081	571	0		-
DbIr48b	D. biarmipes	AFFD02007081	598	0		DsIr48b	D. suzukii		AWUT01000955	590	0
DbIr48c	D. biarmipes	AFFD02007081	561	0		DsIr48c	D. suzukii	CAKG01044305(i), CAKG01015161(i)	AWUT01000949	561	0
DbIr51a	D. biarmipes	AFFD02006664	598	0		DsIr51a	D. suzukii	CAKG01048394(i), CAKG01048393(i)	AWUT01000861	598	0
(DbIr51b)	D. biarmipes	AFFD02006664				-
DbIr52a	D. biarmipes	AFFD02006658	599	0		DsIr52a	D. suzukii	CAKG01014367(i), CAKG01034318(i), CAKG01009480(i)	AWUT01002529	598	0
DbIr52c	D. biarmipes	AFFD02007089	593	0		DsIr52c1	D. suzukii	CAKG01009589(i), CAKG01055542(i), CAKG01009590(i), CAKG01055541(i)	AWUT01002529	587	0
-						DsIr52c2	D. suzukii	CAKG01012459(i)	AWUT01002529(i), CAKG01055542(i), CAKG01055541(i)	587	0
DbIr52e	D. biarmipes	AFFD02006658	590	0		DsIr52e	D. suzukii		AWUT01002529	590	0
DbIr52f1	D. biarmipes	AFFD02006658	591	0		DsIr52f1	D. suzukii	CAKG01052655(i), CAKG01020643(i)	AWUT01002529	596	0
DbIr52f2	D. biarmipes	AFFD02007090	607	0		DsIr52f2	D. suzukii		AWUT01002530	618	0
-						DsIr52g	D. suzukii	CAKG01014607(i), CAKG01057878(i)	AWUT01002529	589	0
DbIr52i	D. biarmipes	AFFD02006658	591	0		DsIr52i	D. suzukii	CAKG01022732(i), CAKG01048709(i), CAKG01048710(i), CAKG01057877(i), CAKG01048711(i)	AWUT01002529	591	0
DbIr54a	D. biarmipes	AFFD02005949	588	0		DsIr54a	D. suzukii	CAKG01039440(i)	AWUT01001161	588	0
DbIr56a	D. biarmipes	AFFD02007086	597	1		DsIr56a	D. suzukii	CAKG01004890	AWUT01002636	598	1
DbIr56b	D. biarmipes	AFFD02006671	407	1		DsIr56b	D. suzukii	CAKG01041033, CAKG01031927(i), CAKG01019778(i)	AWUT01000821	407	1
DbIr56c	D. biarmipes	AFFD02006671	576	0		DsIr56c	D. suzukii	CAKG01011208(i), CAKG01011207(i), CAKG01011209(i), CAKG01023686(i), CAKG01016866(i)	AWUT01000821	577	0
DbIr56d	D. biarmipes	AFFD02006671	637	0		DsIr56d	D. suzukii	CAKG01023686, CAKG01016866(i)	AWUT01000821	631	0
DbIr60b	D. biarmipes	AFFD02005949	579	0		DsIr60b	D. suzukii	CAKG01014986(i), CAKG01041746(i), CAKG01009114(i), CAKG01009776(i)	AWUT01001152	579	0
DbIr60c	D. biarmipes	AFFD02005949	592	0		DsIr60c	D. suzukii	CAKG01035414	AWUT01001152	578	0
DbIr60d	D. biarmipes	AFFD02005949	568	0		DsIr60d	D. suzukii	CAKG01035414(i), CAKG01033325(i), CAKG01033326(i)	AWUT01001152	568	0
DbIr62a	D. biarmipes	AFFD02004771	606	0		DsIr62a	D. suzukii	CAKG01044755	AWUT01001711	604	0
DbIr67a	D. biarmipes	AFFD02007560	592	0		DsIr67a	D. suzukii	CAKG01001105	AWUT01001357	592	0
DbIr67b	D. biarmipes	AFFD02007560	575	0		DsIr67b	D. suzukii	CAKG01058051	AWUT01001405	585	0
DbIr67c	D. biarmipes	AFFD02007560	562	0		DsIr67c	D. suzukii	CAKG01058051	AWUT01001405	562	0
DbIr68b	D. biarmipes	AFFD02007552	632	0		DsIr68b	D. suzukii	CAKG01034911, CAKG01042868, CAKG01034913(i)	AWUT01001573	635	0
DbIr85a	D. biarmipes	AFFD02007400	608	2		DsIr85a	D. suzukii	CAKG01059080	AWUT01006845, AWUT01006846, AWUT01006843(i)	610	2
DbIr87a	D. biarmipes	AFFD02007835	794	3		DsIr87a	D. suzukii	CAKG01009984	AWUT01012200, AWUT01012201(i), AWUT01014293(i), AWUT01021416(i)	806	3
-						DsIr94a	D. suzukii	CAKG01003261	AWUT01009125(i), AWUT01010563(i)	594	0
DbIr94b	D. biarmipes	AFFD02007399	592	0		DsIr94b	D. suzukii	CAKG01059068	AWUT01009128	598	0
DbIr94c	D. biarmipes	AFFD02007399	600	0		-
DbIr94d	D. biarmipes	AFFD02006466	591	1		DsIr94d	D. suzukii	CAKG01006772	AWUT01009581, AWUT01020940(i)	589	1
DbIr94e	D. biarmipes	AFFD02006466	611	1		DsIr94e	D. suzukii	CAKG01001250	AWUT01009581	611	1
DbIr94f	D. biarmipes	AFFD02006466	557	0		DsIr94f	D. suzukii	CAKG01012543	AWUT01009587, AWUT01009586(i)	558	0
DbIr94g	D. biarmipes	AFFD02006466	545	0		DsIr94g	D. suzukii	CAKG01012543	AWUT01009587	545	0
DbIr94h	D. biarmipes	AFFD02006466	558	0		DsIr94h	D. suzukii	CAKG01012543	AWUT01009587	558	0
DbIr94j	D. biarmipes	AFFD02007399	609	0		DsIr94j	D. suzukii	CAKG01003261	AWUT01009126	598	0
DbIr94i	D. biarmipes	AFFD02007399	602	0		DsIr94i	D. suzukii	CAKG01003261	AWUT01009125(i), AWUT01010563	596	0
DbIr94r	D. biarmipes	AFFD02007399	584	0		DsIr94r	D. suzukii	CAKG01003261	AWUT01009125	583	0
DbIr94s	D. biarmipes	AFFD02007399	602	0		DsIr94s	D. suzukii	CAKG01003261	AWUT01009125(i), AWUT01010563(i)	602	0
DbIr100a	D. biarmipes	AFFD02006359	609	0		DsIr100a	D. suzukii	CAKG01029545	AWUT01004252	607	0
(i) means that an incomplete coding sequence was retrieved in that scaffold
