# Supplementary material for: Evolutionary Insights into Taste Perception of the Invasive Pest Drosophila suzukii
Source: G3 (Bethesda). 2016 Oct 19;6(12):4185–96. doi: 10.1534/g3.116.036467 (PMC5144986; doi:10.1534/g3.116.036467)
Supplement: Supplemental Material [file supp_g3.116.036467_TableS2.xls]

## Sheet: TableS3
Table S2. Nomenclature of GR and IR genes used in phylogenetic and molecular evolution analysis
Species	Name	Flybase annotation	Notes
D. melanogaster	DmGr2a	CG18531
D. melanogaster	DmGr5a	CG15779
D. melanogaster	DmGr8a	CG15371
D. melanogaster	DmGr9a	CG32693
D. melanogaster	DmGr10a	CG32664
D. melanogaster	DmGr10b	CG12622
D. melanogaster	DmGr21a	CG13948
D. melanogaster	DmGr22a	CG31662
D. melanogaster	DmGr22b	CG31931
D. melanogaster	DmGr22c	CG31929
D. melanogaster	DmGr22d	CG31930
D. melanogaster	DmGr22e	CG31936
D. melanogaster	DmGr22f	CG31932
D. melanogaster	DmGr23a	CG15396
D. melanogaster	DmGr28a	CG13787
D. melanogaster	DmGr28b	CG13788
D. melanogaster	DmGr32a	CG14916
D. melanogaster	DmGr33a	CG17213
D. melanogaster	DmGr36a	CG31747
D. melanogaster	DmGr36b	CG31744
D. melanogaster	DmGr36c	CG31748
D. melanogaster	DmGr39a	CG31622
D. melanogaster	DmGr39b	CG31620
D. melanogaster	DmGr43a	CG1712
D. melanogaster	DmGr47a	CG12906
D. melanogaster	DmGr47b	CG30030
D. melanogaster	DmGr57a	CG13441
D. melanogaster	Dmgr58a	CG30396
D. melanogaster	DmGr58b	CG13495
D. melanogaster	DmGr58c	CG13491
D. melanogaster	DmGr59a	CG30189
D. melanogaster	DmGr59b	CG30191
D. melanogaster	DmGr59c	CG30186
D. melanogaster	DmGr59d	CG30330
D. melanogaster	DmGr59e	CG33151
D. melanogaster	DmGr59f	CG33150
D. melanogaster	DmGr61a	CG13888
D. melanogaster	DmGr63a	CG14979
D. melanogaster	DmGr64a	CG32261
D. melanogaster	DmGr64b	CG32257
D. melanogaster	DmGr64c	CG32256
D. melanogaster	DmGr64d	CG14987
D. melanogaster	DmGr64e	CG32258
D. melanogaster	DmGr64f	CG32255
D. melanogaster	DmGr66a	CG7189
D. melanogaster	DmGr68a	CG7303
D. melanogaster	DmGr77a	CG32433
D. melanogaster	DmGr85a	CG31405
D. melanogaster	DmGr89a	CG14901
D. melanogaster	DmGr92a	CG31208
D. melanogaster	DmGr93a	CG13417
D. melanogaster	DmGr93b	CG31336
D. melanogaster	DmGr93c	CG31173
D. melanogaster	DmGr93d	CG31335
D. melanogaster	DmGr94a	CG31280
D. melanogaster	DmGr97a	CG33083
D. melanogaster	DmGr98a	CG13976
D. melanogaster	DmGr98b	CG31059
D. melanogaster	DmGr98c	CG31060
D. melanogaster	DmGr98d	CG31061
D. melanogaster	DmIr7a	CG12663
D. melanogaster	DmIr7b	CG15326
D. melanogaster	DmIr7c	CG15324
D. melanogaster	DmIr7d	CG42294
D. melanogaster	DmIr7e	CG42293
D. melanogaster	DmIr7f	CG42292
D. melanogaster	DmIr7g	CG15325
D. melanogaster	DmIr10a	CG34143
D. melanogaster	DmIr11a	CG15732
D. melanogaster	DmIr20a	CG14584
D. melanogaster	DmIr47a	CG12900
D. melanogaster	DmIr48b	CG13195
D. melanogaster	DmIr48c	CG12444
D. melanogaster	DmIr51b	CG30081
D. melanogaster	DmIr52a	CG12960
D. melanogaster	DmIr52b	CG30469
D. melanogaster	DmIr52c	CG30468
D. melanogaster	DmIr52d	CG30464
D. melanogaster	DmIr54a	CG14487
D. melanogaster	DmIr56a	CG30125
D. melanogaster	DmIr56b	CG15121
D. melanogaster	DmIr56c	CG15122
D. melanogaster	DmIr56d	CG15904
D. melanogaster	DmIr60a	CG13576
D. melanogaster	DmIr60b	CG42289
D. melanogaster	DmIr60d	CG42291
D. melanogaster	DmIr62a	CG33971
D. melanogaster	DmIr64a	CG10633
D. melanogaster	DmIr67a	CG12525
D. melanogaster	DmIr67b	CG12303
D. melanogaster	DmIr67c	CG32058
D. melanogaster	DmIr68a	CG6185
D. melanogaster	DmIr68b	CG17152
D. melanogaster	DmIr75a	CG14585
D. melanogaster	DmIr76b	CG7385
D. melanogaster	DmIr85a	CG11775
D. melanogaster	DmIr87a	CG14376
D. melanogaster	DmIr94a	CG31164
D. melanogaster	DmIr94b	CG31424
D. melanogaster	DmIr94c	CG31423
D. melanogaster	DmIr94d	CG42297
D. melanogaster	DmIr94e	CG42298
D. melanogaster	DmIr94f	CG31225
D. melanogaster	DmIr94g	CG17381
D. melanogaster	DmIr94h	CG17382
D. melanogaster	DmIr100a	CG11575
D. erecta	DeGr2a	GG12856
D. erecta	DeGr5a	GG18774
D. erecta	DeGr8a	GG18303
D. erecta	DeGr9a	GG18340
D. erecta	DeGr10a	GG18857
D. erecta	DeGr10b	GG18858
D. erecta	DeGr21a	GG24743
D. erecta	DeGr22a	GG24810
D. erecta	DeGr22b	GG24811
D. erecta	DeGr22d	GG24812
D. erecta	DeGr22e	GG24573
D. erecta	DeGr22f	GG24576
D. erecta	DeGr23a	GG24874
D. erecta	DeGr28a	GG23531
D. erecta	DeGr28b	GG23530
D. erecta	DeGr32a	GG23707
D. erecta	DeGr33a	GG23772
D. erecta	DeGr36b	GG21078
D. erecta	DeGr36c	GG21080
D. erecta	DeGr39a	GG21294
D. erecta	DeGr39b	GG21508
D. erecta	DeGr43a	GG10757
D. erecta	DeGr47b	GG20198
D. erecta	DeGr57a	GG20835
D. erecta	DeGr58a	GG22153
D. erecta	DeGr58b	GG20732
D. erecta	DeGr58c	GG22152
D. erecta	DeGr59a1	GG22827
D. erecta	DeGr59a2	GG22825
D. erecta	DeGr59b	GG22828
D. erecta	DeGr59c	GG20066
D. erecta	DeGr59d	GG20065
D. erecta	DeGr59e	GG20021
D. erecta	DeGr59f	GG22863
D. erecta	DeGr61a	GG14740
D. erecta	DeGr63a	GG14243
D. erecta	DeGr64a	GG15178
D. erecta	DeGr64b	GG15179
D. erecta	DeGr64c	GG15181
D. erecta	DeGr64d	GG15182
D. erecta	DeGr64e	GG15183
D. erecta	DeGr64f	GG15184
D. erecta	DeGr66a	GG15094
D. erecta	DeGr68a	GG15527
D. erecta	DeGr77a	GG13289
D. erecta	DeGr85a	GG17312
D. erecta	DeGr89a	GG16827
D. erecta	DeGr93a	GG11083
D. erecta	DeGr93c	GG12556
D. erecta	DeGr94a	GG11182
D. erecta	DeGr97a	GG12159
D. erecta	DeGr98a	GG11555
D. erecta	DeGr98b	GG11559
D. erecta	DeGr98c	GG11560
D. erecta	DeGr98d	GG11561
D. erecta	DeIr7a	GG19658
D. erecta	DeIr7b	GG17609
D. erecta	DeIr7c	GG19663
D. erecta	DeIr7d	GG17607
D. erecta	DeIr7e	GG17605
D. erecta	DeIr7f	GG17604
D. erecta	DeIr7g	GG19664
D. erecta	DeIr10a	GG18865
D. erecta	DeIr11a	GG19556
D. erecta	DeIr20a	GG17533
D. erecta	DeIr47a	GG25214
D. erecta	DeIr48b	GG22633
D. erecta	DeIr48c	GG22631
D. erecta	DeIr51a	GG20502
D. erecta	DeIr51b	GG20503
D. erecta	DeIr52a	GG20524
D. erecta	DeIr52b	GG20525
D. erecta	DeIr52c		Reannoated from whole genome sequencing (project AAPQ01)
D. erecta	DeIr52e	GG20527
D. erecta	DeIr52f	GG20526
D. erecta	DeIr54a	GG21817
D. erecta	DeIr56a	GG20923
D. erecta	DeIr56b	GG21983
D. erecta	DeIr56c	GG21985
D. erecta	DeIr56d	GG20900
D. erecta	DeIr60a	GG19943
D. erecta	DeIr60b	GG26405
D. erecta	DeIr60c		Reannoated from whole genome sequencing (project AAPQ01)
D. erecta	DeIr60d	GG22973
D. erecta	DeIr60e	GG19919
D. erecta	DeIr60f		Reannoated from whole genome sequencing (project AAPQ01)
D. erecta	DeIr62a	GG26932
D. erecta	DeIr64a	GG14133
D. erecta	DeIr67a	GG14021
D. erecta	DeIr67b	GG13975
D. erecta	DeIr67c	GG13973
D. erecta	DeIr68a	GG13927
D. erecta	DeIr68b	GG13855
D. erecta	DeIr75a	GG15778
D. erecta	DeIr76b	GG13346
D. erecta	DeIr84a	GG14063
D. erecta	DeIr87a	GG19677
D. erecta	DeIr94a	GG11108
D. erecta	DeIr94c	GG12539
D. erecta	DeIr94d	GG26483
D. erecta	DeIr94e	GG11204
D. erecta	DeIr94f	GG11206
D. erecta	DeIr94g	GG11207
D. erecta	DeIr94h	GG11209
D. erecta	DeIr100a	GG11834
D. ananassae	DaGr2a	GF21017
D. ananassae	DaGr5a	GF21367
D. ananassae	DaGr8a	GF19207
D. ananassae	DaGr9a	GF19152
D. ananassae	DaGr10a	GF22396
D. ananassae	DaGr10b	GF22397
D. ananassae	DaGr21a	GF15034
D. ananassae	DaGr22a1	GF19649
D. ananassae	DaGr22a2	GF26645
D. ananassae	DaGr22b	GF19650
D. ananassae	DaGr22e	GF15872
D. ananassae	DaGr23a	GF20004
D. ananassae	DaGr28a	GF14023
D. ananassae	DaGr28b	GF14022
D. ananassae	DaGr32a	GF15642
D. ananassae	DaGr33a	GF14188
D. ananassae	DaGr36a	GF14791
D. ananassae	DaGr36b1	GF17551	Reannoated from whole genome sequencing (project AAPP01)
D. ananassae	DaGr36b2	GF14788	Reannoated from whole genome sequencing (project AAPP01)
D. ananassae	DaGr36c	GF14789	Reannoated from whole genome sequencing (project AAPP01)
D. ananassae	DaGr39a	GF27040,GF14323	Reannoated from whole genome sequencing (project AAPP01)
D. ananassae	DaGr39b	GF15565
D. ananassae	DaGr43a	GF12232
D. ananassae	DaGr47a	GF12794
D. ananassae	DaGr47b	GF12550
D. ananassae	DaGr57a	GF12747
D. ananassae	DaGr58a	GF13281
D. ananassae	DaGr58b	GF11606
D. ananassae	DaGr58c	GF13280
D. ananassae	DaGr59a1	GF11556
D. ananassae	DaGr59a2	GF11555
D. ananassae	DaGr59b1	GF11557
D. ananassae	DaGr59b2	GF11558	Reannoated from whole genome sequencing (project AAPP01)
D. ananassae	DaGr59c	GF13321
D. ananassae	DaGr59d1	GF13320	Reannoated from whole genome sequencing (project AAPP01)
D. ananassae	DaGr59d2	GF13319	Reannoated from whole genome sequencing (project AAPP01)
D. ananassae	DaGr59e	GF11839
D. ananassae	DaGr59f	GF13061
D. ananassae	DaGr61a	GF24412
D. ananassae	DaGr63a	GF10256
D. ananassae	DaGr64a	GF10085
D. ananassae	DaGr64b	GF10086
D. ananassae	DaGr64c	GF10087
D. ananassae	DaGr64d	GF10088
D. ananassae	DaGr64e	GF10089
D. ananassae	DaGr64f	GF10090
D. ananassae	DaGr66a	GF23563
D. ananassae	DaGr68a	GF25287
D. ananassae	DaGr77a	GF24117
D. ananassae	DaGr85a1		Reannoated from whole genome sequencing (project AAPP01)
D. ananassae	DaGr85a2	GF16236
D. ananassae	DaGr89a	GF17938
D. ananassae	DaGr92a1	GF16962	Reannoated from whole genome sequencing (project AAPP01)
D. ananassae	DaGr92a2	GF16963	Reannoated from whole genome sequencing (project AAPP01)
D. ananassae	DaGr93a	GF18046
D. ananassae	DaGr93b	GF16965
D. ananassae	DaGr93c	GF16964
D. ananassae	DaGr93d1	GF19950	Reannoated from whole genome sequencing (project AAPP01)
D. ananassae	DaGr93d2		Reannoated from whole genome sequencing (project AAPP01)
D. ananassae	DaGr94a	GF16722
D. ananassae	DaGr97a	GF22967
D. ananassae	DaGr98a	GF16289
D. ananassae	DaGr98b	GF16291
D. ananassae	DaGr98d	GF19874
D. ananassae	DaIr7a	GF21027	Reannoated from whole genome sequencing (project AAPP01)
D. ananassae	DaIr7b	GF21247
D. ananassae	DaIr7c	GF21032
D. ananassae	DaIr7d	GF21245
D. ananassae	DaIr7e	GF21243
D. ananassae	DaIr7f	GF28132
D. ananassae	DaIr7g	GF21033
D. ananassae	DaIr10a	GF22355
D. ananassae	DaIr11a	GF19507
D. ananassae	DaIr47a	GF19791	Reannoated from whole genome sequencing (project AAPP01)
D. ananassae	DaIr48a		Reannoated from whole genome sequencing (project AAPP01)
D. ananassae	DaIr48b	GF13407
D. ananassae	DaIr51a	GF12315
D. ananassae	DaIr51b	GF12316
D. ananassae	DaIr52a		Reannoated from whole genome sequencing (project AAPP01)
D. ananassae	DaIr52g		Reannoated from whole genome sequencing (project AAPP01)
D. ananassae	DaIr52h		Reannoated from whole genome sequencing (project AAPP01)
D. ananassae	DaIr52i	GF19827	Reannoated from whole genome sequencing (project AAPP01)
D. ananassae	DaIr54a	GF19777
D. ananassae	DaIr56a	GF13731
D. ananassae	DaIr56b	GF11721
D. ananassae	DaIr56d	GF13177
D. ananassae	DaIr56e	GF26690
D. ananassae	DaIr60a	GF13467
D. ananassae	DaIr60e	GF19765
D. ananassae	DaIr60f	GF27424
D. ananassae	DaIr60g	GF13622
D. ananassae	DaIr60h	GF27288
D. ananassae	DaIr60i	GF13623
D. ananassae	DaIr62a		Reannoated from whole genome sequencing (project AAPP01)
D. ananassae	DaIr64a	GF10464
D. ananassae	DaIr67a	GF24653
D. ananassae	DaIr67b	GF20057
D. ananassae	DaIr67c	GF20056
D. ananassae	DaIr68a	GF24559
D. ananassae	DaIr68b	GF23588
D. ananassae	DaIr75a	GF25235
D. ananassae	DaIr76b	GF25213
D. ananassae	DaIr84a	GF17675
D. ananassae	DaIr87a	GF17601
D. ananassae	DaIr94d	GF16245
D. ananassae	DaIr94e	GF27732
D. ananassae	DaIr94f	GF19870
D. ananassae	DaIr94g	GF19871
D. ananassae	DaIr94h	GF19872
D. ananassae	DaIr94j	GF18070
D. ananassae	DaIr94n	GF14559
D. ananassae	DaIr100a	GF17490
D. pseudoobscura	DpGr2a	GA14976
D. pseudoobscura	DpGr8a	GA13680
D. pseudoobscura	DpGr9a	GA17078
D. pseudoobscura	DpGr10a	GA22443
D. pseudoobscura	DpGr10b	GA11723
D. pseudoobscura	DpGr21a	GA12646
D. pseudoobscura	DpGr22a	GA16376
D. pseudoobscura	DpGr22b	GA16572	Reannoated from whole genome sequencing (project AAFS01)
D. pseudoobscura	DpGr22e	GA16578
D. pseudoobscura	DpGr23a	GA13700
D. pseudoobscura	DpGr28a	GA12527
D. pseudoobscura	DpGr28b	CG13788
D. pseudoobscura	DpGr32a	GA13351
D. pseudoobscura	DpGr33a	GA14395
D. pseudoobscura	DpGr36a	GA28934
D. pseudoobscura	DpGr39a	GA16340
D. pseudoobscura	DpGr39b	GA16339
D. pseudoobscura	DpGr43a	GA14333
D. pseudoobscura	DpGr47b	GA15589
D. pseudoobscura	DpGr57a	GA12290
D. pseudoobscura	DpGr58a	GA15816
D. pseudoobscura	DpGr58b	GA12328
D. pseudoobscura	DpGr58c	GA12324
D. pseudoobscura	DpGr59a1	GA15713	Reannoated from whole genome sequencing (project AAFS01)
D. pseudoobscura	DpGr59a2	GA24482	Reannoated from whole genome sequencing (project AAFS01)
D. pseudoobscura	DpGr59a3	GA24483
D. pseudoobscura	DpGr59b	GA15716
D. pseudoobscura	DpGr59c	GA15710
D. pseudoobscura	DpGr59d	GA15766
D. pseudoobscura	DpGr59e	GA17326
D. pseudoobscura	DpGr59f	GA17325	Reannoated from whole genome sequencing (project AAFS01)
D. pseudoobscura	DpGr61a	GA12601
D. pseudoobscura	DpGr63a	GA13400
D. pseudoobscura	DpGr64a	GA16796
D. pseudoobscura	DpGr64b	GA16793
D. pseudoobscura	DpGr64c	GA16792
D. pseudoobscura	DpGr64d	GA17330
D. pseudoobscura	DpGr64e	GA23493
D. pseudoobscura	DpGr64f	GA16791
D. pseudoobscura	DpGr66a	GA20169
D. pseudoobscura	DpGr68a	GA20248
D. pseudoobscura	DpGr77a	GA16898
D. pseudoobscura	DpGr85a	GA29192
D. pseudoobscura	DpGr89a	GA13339
D. pseudoobscura	DpGr93a	GA12269
D. pseudoobscura	DpGr93b	GA16189
D. pseudoobscura	DpGr93c	GA16064
D. pseudoobscura	DpGr93N	GA16188	Reannoated from whole genome sequencing (project AAFS01)
D. pseudoobscura	DpGr94a	GA16146
D. pseudoobscura	DpGr97a	GA17266
D. pseudoobscura	DpGr98a	GA12669
D. pseudoobscura	DpGr98b	GA15973
D. pseudoobscura	DpIr7a	GA11745
D. pseudoobscura	DpIr7b	GA13649
D. pseudoobscura	DpIr7c	GA13647
D. pseudoobscura	DpIr7d	GA13650
D. pseudoobscura	DpIr7e	GA32008
D. pseudoobscura	DpIr7f	GA13677
D. pseudoobscura	DpIr7g	GA13648
D. pseudoobscura	DpIr10a	GA28716
D. pseudoobscura	DpIr11a	GA13921
D. pseudoobscura	DpIr47a	GA11891
D. pseudoobscura	DpIr48b	GA12110
D. pseudoobscura	DpIr48c	GA11640
D. pseudoobscura	DpIr48d	GA24139
D. pseudoobscura	DpIr51c	GA24422
D. pseudoobscura	DpIr51d	GA15632
D. pseudoobscura	DpIr52j	GA15864
D. pseudoobscura	DpIr52k	GA24920
D. pseudoobscura	DpIr54a	GA13021
D. pseudoobscura	DpIr56a	GA15666
D. pseudoobscura	DpIr56b	GA13510
D. pseudoobscura	DpIr56c	GA13511
D. pseudoobscura	DpIr56d	GA14015
D. pseudoobscura	DpIr60a	GA12371
D. pseudoobscura	DpIr60e	GA12386
D. pseudoobscura	DpIr60f	GA24096	Reannoated from whole genome sequencing (project AAFS01)
D. pseudoobscura	DpIr60j	GA24095
D. pseudoobscura	DpIr62a	GA31527
D. pseudoobscura	DpIr64a	GA10455
D. pseudoobscura	DpIr67a	GA11678
D. pseudoobscura	DpIr67b	GA11543
D. pseudoobscura	DpIr67c	GA16646
D. pseudoobscura	DpIr68a	GA19420
D. pseudoobscura	DpIr68b	GA14353
D. pseudoobscura	DpIr75a	GA13097
D. pseudoobscura	DpIr76b	GA20314
D. pseudoobscura	DpIr84a	GA30031
D. pseudoobscura	DpIr87a	GA12942
D. pseudoobscura	DpIr94d	GA30047
D. pseudoobscura	DpIr94e	GA30048
D. pseudoobscura	DpIr94g	GA14494
D. pseudoobscura	DpIr94h	GA26974
D. pseudoobscura	DpIr94o	GA16244
D. pseudoobscura	DpIr94p	GA26579
D. pseudoobscura	DpIr100a	GA26481
