# Supplementary material for: Evolutionary Insights into Taste Perception of the Invasive Pest Drosophila suzukii
Source: G3 (Bethesda). 2016 Oct 19;6(12):4185–96. doi: 10.1534/g3.116.036467 (PMC5144986; doi:10.1534/g3.116.036467)
Supplement: Supplemental Material [file supp_g3.116.036467_TableS3.xls]

## Sheet: Foglio1
Table S3. Gene matrix used for birth-death analysis
Gene Name	Dmel	Dere	Dbia	Dsuz	Dana	Dpse	Dsim	Dsec	Dyak	Dper	Dwil	Dmoj	Dvir	Dgri
Gr2a	1	1	1	1	1	1	1	1	1	1	1	1	1	1
Gr5a	1	1	1	1	1	0	1	1	1	0	1	1	1	0
Gr8a	1	1	1	1	1	1	1	1	1	1	1	1	1	1
Gr9a	1	1	1	1	1	1	1	1	1	1	1	1	1	1
Gr10a	1	1	1	1	1	1	1	1	1	1	1	1	1	1
Gr10b	1	1	1	1	1	1	1	1	1	0	1	0	0	0
Gr21a	1	1	1	1	1	1	1	1	1	1	1	1	1	1
Gr22a-f	6	5	5	5	4	3	6	3	6	3	5	1	1	0
Gr23a	1	1	1	1	1	1	1	1	1	1	1	1	1	1
Gr28a	1	1	1	1	1	1	1	1	1	1	1	1	1	1
Gr28b	1	1	1	1	1	1	1	1	1	1	1	1	1	1
Gr32a	1	1	1	1	1	1	1	1	1	1	1	1	1	1
Gr33a	1	1	1	1	1	1	1	1	1	0	1	1	1	1
Gr36a-c	3	2	7	5	4	1	3	3	2	1	2	0	0	0
Gr39a	1	1	1	1	1	1	1	1	1	1	1	1	1	1
Gr39b	1	1	1	1	1	1	1	0	1	1	1	1	1	1
Gr43a	1	1	1	1	1	1	1	1	1	1	1	1	1	1
Gr47a	1	0	1	1	1	0	1	1	1	0	1	0	0	1
Gr47b	1	1	1	1	1	1	1	1	1	2	1	1	1	2
Gr57a	1	1	1	1	1	1	1	1	1	1	1	1	1	1
Gr58a	1	1	1	1	1	1	1	0	1	1	1	0	0	0
Gr58b	1	1	1	1	1	1	1	1	1	1	1	1	1	1
Gr58c	1	1	1	1	1	1	1	1	1	1	1	1	1	0
Gr59a-b	2	3	4	5	4	4	2	3	3	3	3	1	2	4
Gr59c-d	2	2	10	11	3	2	3	2	2	2	8	3	4	7
Gr59e	1	1	1	1	1	1	1	1	1	1	1	1	1	1
Gr59f	1	1	1	1	1	1	1	1	1	1	0	1	1	1
Gr61a	1	1	1	1	1	1	1	1	1	1	1	1	1	2
Gr63a	1	1	1	1	1	1	1	1	1	1	1	1	1	1
Gr64a	1	1	1	1	1	1	1	1	1	1	1	1	1	1
Gr64b	1	1	1	1	1	1	1	1	1	1	1	1	1	1
Gr64c-d	2	2	2	2	2	2	2	2	2	1	2	1	1	1
Gr64e	1	1	1	1	1	1	1	1	1	1	1	1	1	1
Gr64f	1	1	1	1	1	1	1	1	1	1	1	1	1	1
Gr66a	1	1	1	1	1	1	1	1	1	0	1	1	1	1
Gr68a	1	1	1	1	1	1	1	1	1	1	1	1	1	1
Gr77a	1	1	1	1	1	1	1	1	1	1	1	1	1	1
Gr85a	1	1	2	2	2	1	1	1	2	1	5	4	5	14
Gr89a	1	1	1	1	1	1	1	1	1	1	1	1	1	2
Gr92a-93d-93N	2	0	5	5	4	1	3	1	3	2	1	0	1	1
Gr93a	1	1	1	1	1	1	1	1	1	1	1	1	1	1
Gr93b	1	0	0	1	1	1	1	1	1	0	5	0	0	0
Gr93c	1	1	1	1	1	1	1	1	1	1	1	4	1	2
Gr94a	1	1	1	1	1	1	1	1	1	0	1	1	0	1
Gr97a	1	1	1	1	1	1	1	1	1	1	1	1	1	1
Gr98a	1	1	1	1	1	1	1	0	1	1	1	2	3	2
Gr98b-d	3	3	3	3	2	1	3	2	4	1	1	1	1	1
Tot	60	55	76	77	64	52	62	53	63	47	69	50	51	67
IR7a	1	1	1	1	1	1	1	1	1	1	1	1	1	1
IR7b	1	1	1	1	1	1	1	1	1	1	1	1	1	1
IR7c	1	1	1	1	1	1	1	1	1	1	1	1	1	1
IR7d	1	1	1	1	1	1	1	1	1	1	1	1	1	2
IR7e	1	1	1	1	1	1	1	1	1	1	1	0	0	3
IR7f	1	1	1	1	1	1	1	1	1	1	1	1	1	1
IR7g	1	1	1	1	1	1	1	1	1	1	0	0	1	1
IR10a	1	1	1	1	1	1	1	1	1	1	1	1	1	1
IR11a	1	1	1	1	1	1	1	1	1	1	1	0	1	0
IR20aIR94h	2	2	2	2	1	1	2	2	2	1	1	1	1	1
IR47a	1	1	2	2	1	1	2	0	1	1	0	1	1	1
IR48ab	1	1	2	1	2	1	2	1	2	1	1	1	1	1
IR48c	1	1	1	1	0	1	1	1	1	1	1	0	0	0
IR48d	0	0	0	0	0	1	0	0	0	1	1	1	1	1
IR51ab	1	2	1	1	2	2	2	2	2	2	2	1	1	1
IR52	4	5	6	8	4	2	6	4	5	2	1	3	1	3
IR54a	1	1	1	1	1	1	1	1	1	1	1	1	1	1
Ir56a	1	1	1	1	1	1	1	1	1	1	1	1	1	1
Ir56b	1	1	1	1	1	1	1	1	1	1	1	1	1	1
Ir56c	1	1	1	1	0	1	1	1	1	1	2	1	1	1
Ir56d	1	1	1	1	1	1	1	1	1	1	2	1	1	1
Ir56e	0	0	0	0	1	0	0	0	0	0	1	1	1	1
Ir60bg	2	4	3	3	4	3	3	2	3	3	2	1	1	1
Ir60e	0	1	0	0	1	1	1	1	1	0	1	1	0	1
Ir62a	1	1	1	1	1	1	1	1	1	1	1	1	1	1
Ir67a	1	1	1	1	1	1	1	1	1	1	1	1	1	1
Ir67b	1	1	1	1	1	1	1	1	1	1	0	1	1	1
Ir67c	1	1	1	1	1	1	1	0	1	1	1	0	0	0
Ir68b	1	1	1	1	1	1	1	1	1	1	2	2	1	1
Ir85a	1	1	1	1	1	1	1	1	1	1	1	1	1	1
Ir87a	1	1	1	1	1	1	1	1	1	1	1	1	1	1
Ir94	3	2	6	6	5	2	4	1	4	2	3	3	4	1
Ir94d	1	1	1	1	1	1	1	1	1	1	1	0	1	0
Ir94e	1	1	1	1	1	1	1	1	1	1	1	2	1	2
Ir94f	1	1	1	1	1	0	1	1	1	0	2	1	1	2
Ir94g	1	1	1	1	1	1	1	1	1	1	1	1	1	1
Ir100a	1	1	1	1	1	1	1	1	1	1	1	1	1	1
Tot	41	45	49	50	46	40	49	39	47	39	42	37	36	40
