# Supplementary material for: Evolutionary Insights into Taste Perception of the Invasive Pest Drosophila suzukii
Source: G3 (Bethesda). 2016 Oct 19;6(12):4185–96. doi: 10.1534/g3.116.036467 (PMC5144986; doi:10.1534/g3.116.036467)
Supplement: Supplemental Material [file supp_g3.116.036467_TableS4.xlsx]

## Sheet: Sheet1
Gene	Primer Forward	Primer reverse	Amplicon size (cDNA)
Gr36a1	CACTGACCTCCTGCAAATGG	CACCTTTTGCAGCTCTGTGT	187
Gr36a2	TGTTCCGCTGTCTTCATCAG	AGGATCCTTCGCTTGTTTCA	201
Gr36b1	CCAGACGATGAAACTGAGCA	TGAAACGCAGGTATGCAAAG	199
Gr36b2	CACTGCTTAATAGGTGGCGC	TTGTACAGTCTGGGCCACAT	170
Gr93d1	CGACTTTTACCTGTCCTCGC	AGGAATAACTCTCGTCCGCC	236
Gr93d2	GGGAGGCCGAAGAGAACTAT	TATTGGTCGCCAAACTGACA	164
Gr93d3	TGGTCGCGAGGTGATTAAGT	CATAAGCAAAGCAGGCCGAG	221
Gr59a1	TCGGTGGAAAAGATTTACGG	AACCATCAGATCCAGTCGCA	192
Gr59a2	TCGGGCATTGGTTTAGGTCT	CCACAGAACCCGTAGAACCT	195
Gr59a3/a4*	CATCAAATGCTGGCTTTGCG	CATCCCACATTGCGCATACA	152
Gr59d1	CAGTGTTGCCAAAGGAGCAT	TACGGCCGTCAAGCTCAATA	150
Gr59d2	TGGCTGTGTTTCGGATCCTA	CATGGTTTCCGTAGCTGTGG	182
Gr59d3	CTTTGGCGAGTCTAAGAGGC	GGTAGGTCCTTACAAGCCGT	198
Gr59d4	GACTAAGTTTTGGCCGTGCA	GGGTTCGAGCCATTTCATCC	240
Gr59d5	ATGGGGCTATTTCTGCCTGT	TCAAAACGATCGGCAAGACG	195
Gr59d7.1/7.2*	CCAAGTTGAGGTCGTGATCA	TGGCTTGAAGAGAGTCCGTT	250
Gr59d8.1/8.2/8.3*	AGTTCAGGTTGCCTCCATGA	ACCATCTCGTCGTGGGTATC	213
IR94j	TTTGCCCCAAATCGTGAAGG	GTCGAAGTGGCCATGTGTAC	230
IR94i	CCTCGAAAACCTGGCCAAAA	TGCAGTGGGAAAGGGATCAA	205
IR94r	TGCCTGATTCGGAAACCTCT	GGTCAACGGGATGCTGTTTT	158
IR94s	CCCAGCCATCACTTTCATCG	AACTCGAAGCTCAGGTGACA	159
IR47a1	CCATGAAGCCCCAGTACAGA	GCATCGAGAAAGCATCGTGT	242
IR47a2	GTCACCAACCGCCTCATTTT	GCGGAGTGTTGTTGCATCTT	194
IR52a	ACTGCCCTACAACTTGGTGT	CGAAGCACAGGACGAAGATG	242
IR52e	CCATTCCCTTGCGTCCTTTC	CAACGCTGATCATCATGGCA	237
IR52g	TGCACTGCCCAAATTCGAAA	TGACGGGAGAAGCATAGGTC	243
IR52i	CCCCACGATCCATGCAGTAT	TCATCGTGCTGGACCTTTCT	172
IR52c1/2*	TGCGTGGAGATTTTCAACCG	CTGGAAACGTTCTGATCGGC	222
IR52f1/2*	GCGTCTAATTCTCCTGCGTG	GCCAAGTTGTCGGTGATTGT	246
α-tubulin	TCAAGTCCAAGCGGCACATC	CAAATCCCCATCCGGCACAA	100
* These pairs of primers are not able to distinguish between the listed isoforms
