# Supplementary material for: Evolutionary Insights into Taste Perception of the Invasive Pest Drosophila suzukii
Source: G3 (Bethesda). 2016 Oct 19;6(12):4185–96. doi: 10.1534/g3.116.036467 (PMC5144986; doi:10.1534/g3.116.036467)
Supplement: Supplemental Material [file supp_g3.116.036467_TableS5.xls]

## Sheet: Sheet1
Figure S5. List of genes identified after molecular evolution analysis
Gene name	Species	Duplicated	ω	Branch test				Gene name	Species	Duplicated	Branch-site test
				p value	FDR						p value	FDR
Gr59d8.2	D. suzukii	yes	1.72	<0.0001	<0.0001			Gr93c	D. suzukii	no	0.0001	0.0050
Gr59d8.3	D. suzukii	yes	1.28	<0.0001	<0.0001			Gr57a	D. suzukii	no	0.0052	ns
Gr59d3	D. suzukii	yes	1.19	<0.0001	<0.0001			Gr64e	D. suzukii	no	0.0102	ns
Gr59d5	D. suzukii	yes	0.66	<0.0001	<0.0001			Gr22b	D. suzukii	no	0.0117	ns
Gr59d8.1	D. suzukii	yes	1.00	<0.0001	<0.0001			Gr59a1	D. suzukii	yes	0.0137	ns
Gr36a2*	D. suzukii	yes	1.25	<0.0001	0.0001			Gr36b2*	D. suzukii	yes	0.0173	ns
Gr39aC	D. suzukii	no	0.41	<0.0001	0.0001			Gr98d*	D. suzukii	no	0.0183	ns
Gr59b	D. suzukii	no	0.81	<0.0001	0.0003			Gr36c*	D. suzukii	no	0.0401	ns
Gr28a	D. suzukii	no	0.06	0.0005	0.0043			Ir52a*	D. suzukii	yes	0.0045	ns
Gr39aB*	D. suzukii	no	0.60	0.0009	0.0066			Ir94f*	D. suzukii	no	0.0230	ns
Gr59d7.1	D. suzukii	yes	0.41	0.0010	0.0066			Gr64b	D. biarmipes	no	0.0000	0.0024
Gr93c	D. suzukii	no	0.35	0.0013	0.0080			Gr59c	D. biarmipes	no	0.0003	0.0122
Gr59d2	D. suzukii	yes	0.48	0.0021	0.0114			Gr94a	D. biarmipes	no	0.0024	ns
Gr59d7.2	D. suzukii	yes	0.39	0.0022	0.0114			Gr36b1*	D. biarmipes	yes	0.0034	ns
Gr39aA	D. suzukii	no	0.31	0.0033	0.0165			Gr77a	D. biarmipes	no	0.0361	ns
Gr36b2*	D. suzukii	yes	1.02	0.0047	0.0210			Ir94h	D. biarmipes	no	0.0001	0.0044
Gr59a4	D. suzukii	yes	0.27	0.0048	0.0210
Gr59a3	D. suzukii	yes	0.23	0.0069	0.0289			ns not significative
Gr2a	D. suzukii	no	0.17	0.0103	0.0405			*calculated with 5 lineages
Gr39aD	D. suzukii	no	0.34	0.0108	0.0406
Gr22b	D. suzukii	no	0.44	0.0121	0.0430
Gr77a	D. suzukii	no	0.37	0.0125	0.0430
Gr58b	D. suzukii	no	0.44	0.0191	ns
Gr58c	D. suzukii	no	0.46	0.0249	ns
Gr28bD	D. suzukii	no	0.02	0.0281	ns
Gr36a1*	D. suzukii	yes	0.48	0.0283	ns
Gr28bB	D. suzukii	no	0.00	0.0364	ns
Gr10b	D. suzukii	no	0.33	0.0427	ns
Ir67b	D. suzukii	no	0.53	<0.0001	<0.0001
Ir7f	D. suzukii	no	0.27	<0.0001	0.0005
Ir10a	D. suzukii	no	0.35	<0.0001	0.0005
Ir7b	D. suzukii	no	0.21	0.0013	0.0105
Ir47a2	D. suzukii	yes	0.57	0.0018	0.0105
Ir67c	D. suzukii	no	0.34	0.0024	0.0124
Ir94d	D. suzukii	yes	0.32	0.0034	0.0127
Ir94h	D. suzukii	no	0.42	0.0035	0.0127
Ir47a1	D. suzukii	yes	0.45	0.0035	0.0127
Ir51a*	D. suzukii	no	0.29	0.0169	ns
Ir52a*	D. suzukii	yes	0.32	0.0340	ns
Ir48c*	D. suzukii	no	0.28	0.0460	ns
Gr59d5	D. biarmipes	yes	0.53	<0.0001	0.0001
Gr59d3	D. biarmipes	yes	0.46	<0.0001	0.0001
Gr36a2*	D. biarmipes	yes	0.86	<0.0001	0.0001
Gr36a1*	D. biarmipes	yes	0.72	<0.0001	0.0002
Gr59d8.3	D. biarmipes	yes	0.48	0.0001	0.0006
Gr59d8.2	D. biarmipes	yes	0.42	0.0001	0.0012
Gr59a3	D. biarmipes	yes	0.72	0.0002	0.0016
Gr36b2*	D. biarmipes	yes	1.07	0.0002	0.0016
Gr59d8.1	D. biarmipes	yes	0.41	0.0004	0.0027
Gr57a	D. biarmipes	no	0.29	0.0007	0.0043
Gr59d2	D. biarmipes	yes	0.41	0.0015	0.0083
Gr22b	D. biarmipes	no	0.53	0.0018	0.0093
Gr59b	D. biarmipes	no	0.23	0.0073	0.0362
Gr39aB*	D. biarmipes	no	0.42	0.0085	0.0393
Gr2a	D. biarmipes	no	0.23	0.0093	0.0408
Gr43a	D. biarmipes	no	0.13	0.0175	ns
Gr59d6	D. biarmipes	yes	0.32	0.0178	ns
Gr22e	D. biarmipes	no	0.24	0.0182	ns
Gr59a1	D. biarmipes	yes	0.41	0.0202	ns
Gr8a	D. biarmipes	no	0.03	0.0237	ns
Gr64c	D. biarmipes	no	0.02	0.0263	ns
Gr39b	D. biarmipes	no	0.29	0.0270	ns
Gr36c*	D. biarmipes	no	0.40	0.0346	ns
Ir56a	D. biarmipes	no	0.89	<0.0001	0.0005
Ir94d	D. biarmipes	yes	0.33	0.0001	0.0010
Ir7a	D. biarmipes	no	0.05	0.0016	0.0198
Ir48c*	D. biarmipes	no	0.33	0.0073	ns
Ir100a	D. biarmipes	no	0.20	0.0381	ns
ns not significative
*calculated with 5 lineages
